# Supplementary material for: Carbon sequestration and credit potential of gamhar (Gmelina arborea Roxb.) based agroforestry system for zero carbon emission of India
Source: Sci Rep. 2024 Feb 28;14:4828. doi: 10.1038/s41598-024-53162-5 (PMC10899571; doi:10.1038/s41598-024-53162-5)
Supplement: Supplementary file 1 — Supplementary Information. [file 41598_2024_53162_MOESM1_ESM.xlsx]

## Sheet: Sheet1
Table 6
						2017
														price $
		Soil CS		Mean		Soil CS/CC				Soil Price
	1.422	1.4805	1.587	1.4965	5.21447	5.42899	5.81953	5.48767	7821.71	8143.49	8729.29	8231.5	5.21447	5.42899	5.81953	5.48767
	1.222	1.1155	1.213	1.1835	4.48107	4.09054	4.44807	4.33989	6721.61	6135.81	6672.11	6509.84	4.48107	4.09054	4.44807	4.33989
	1.1985	1.1895	1.1895	1.1925	4.3949	4.3619	4.3619	4.3729	6592.35	6542.84	6542.84	6559.35	4.3949	4.3619	4.3619	4.3729
	0.574	0.748	0.574	0.632	2.10486	2.74292	2.10486	2.31754	3157.29	4114.37	3157.29	3476.32	2.10486	2.74292	2.10486	2.31754
	0.6415	1.022	0.7065	0.79	2.35238	3.74767	2.59074	2.89693	3528.57	5621.51	3886.1	4345.4	2.35238	3.74767	2.59074	2.89693
	0.683	0.648	0.7065	0.679167	2.50456	2.37622	2.59074	2.4905	3756.84	3564.32	3886.1	3735.76	2.50456	2.37622	2.59074	2.4905
	0.574	0.4975	0.574	0.5485	2.10486	1.82433	2.10486	2.01135	3157.29	2736.5	3157.29	3017.02	2.10486	1.82433	2.10486	2.01135
						2018								price $
	4.388	4.4035	4.9815	4.591	16.0908	16.1476	18.2672	16.8352	24136.2	24221.5	27400.7	25252.8	16.0908	16.1476	18.2672	16.8352
	1.413	1.413	0.957	1.261	5.18147	5.18147	3.50932	4.62409	7772.21	7772.21	5263.98	6936.13	5.18147	5.18147	3.50932	4.62409
	1.4	1.2	1.395	1.33167	5.1338	4.4004	5.11546	4.88322	7700.7	6600.6	7673.2	7324.83	5.1338	4.4004	5.11546	4.88322
	0.748	0.6415	0.757	0.7155	2.74292	2.35238	2.77592	2.62374	4114.37	3528.57	4163.88	3935.61	2.74292	2.35238	2.77592	2.62374
	2.1375	2.5665	1.887	2.197	7.83821	9.41136	6.91963	8.0564	11757.3	14117	10379.4	12084.6	7.83821	9.41136	6.91963	8.0564
	1.687	1.1	1.687	1.49133	6.18623	4.0337	6.18623	5.46872	9279.34	6050.55	9279.34	8203.08	6.18623	4.0337	6.18623	5.46872
	1.1895	1.1	1	1.0965	4.3619	4.0337	3.667	4.02087	6542.84	6050.55	5500.5	6031.3	4.3619	4.0337	3.667	4.02087
Table-7						2017
		Carbon stock t/ha				C Sequestration/CER				Price				price $
	R1	R2	R3	Mean	R1	R2	R3	Mean	R1	R2	R3	Mean
	4.919	4.84455	4.82262	4.86206	18.038	17.765	17.6846	17.8292	27057	26647.4	26526.8	26743.7	18.038	17.765	17.6846	17.8292
	5.32385	6.58718	6.32353	6.07819	19.5225	24.1552	23.1884	22.2887	29283.8	36232.8	34782.6	33433.1	19.5225	24.1552	23.1884	22.2887
	6.10176	5.6958	6.79699	6.19818	22.3751	20.8865	24.9246	22.7287	33562.7	31329.7	37386.8	34093.1	22.3751	20.8865	24.9246	22.7287
	0.652226	0.819857	0.620075	0.697386	2.39171	3.00641	2.27381	2.55731	3587.57	4509.62	3410.72	3835.97	2.39171	3.00641	2.27381	2.55731
	4.1002	4.73612	4.55067	4.46233	15.0354	17.3674	16.6873	16.3634	22553.2	26051	25031	24545	15.0354	17.3674	16.6873	16.3634
	6.48027	6.40558	5.90711	6.26432	23.7632	23.4893	21.6614	22.9713	35644.7	35233.9	32492	34456.9	23.7632	23.4893	21.6614	22.9713
	6.50554	5.81218	6.86721	6.39498	23.8558	21.3133	25.182	23.4504	35783.7	31969.9	37773.1	35175.6	23.8558	21.3133	25.182	23.4504
						2018
		Carbon stock t/ha				C Sequestration/CER				Price				price $
	R1	R2	R3	Mean	R1	R2	R3	Mean	R1	R2	R3	Mean
	8.06033	8.56018	8.87595	8.49882	29.5572	31.3902	32.5481	31.1652	44335.8	47085.3	48822.1	46747.7	29.5572	31.3902	32.5481	31.1652
	6.59897	8.28059	7.61099	7.49685	24.1984	30.3649	27.9095	27.4909	36297.6	45547.4	41864.2	41236.4	24.1984	30.3649	27.9095	27.4909
	7.59025	7.39532	7.66343	7.54967	27.8334	27.1186	28.1018	27.6846	41750.2	40678	42152.7	41526.9	27.8334	27.1186	28.1018	27.6846
	1.02551	0.920164	1.03123	0.992301	3.76053	3.37424	3.78153	3.63877	5640.8	5061.36	5672.29	5458.15	3.76053	3.37424	3.78153	3.63877
	6.255	6.28062	6.08064	6.20542	22.9371	23.031	22.2977	22.7553	34405.6	34546.6	33446.6	34132.9	22.9371	23.031	22.2977	22.7553
	8.27841	7.55939	8.40645	8.08142	30.3569	27.7203	30.8264	29.6346	45535.4	41580.4	46239.7	44451.8	30.3569	27.7203	30.8264	29.6346
	7.98307	8.5885	8.24779	8.27312	29.2739	31.494	30.2446	30.3375	43910.9	47241	45367	45506.3	29.2739	31.494	30.2446	30.3375
Table-1
		Stem biomass t/ha			Branch biomass t/ha			Leaf biomass t/ha			Root
	R1	R2	R3	R1	R2	R3	R1	R2	R3	R1	R2	R3
	0.084844	0.0831767	0.0850645	0.0200484	0.0201806	0.0158625	0.0383858	0.0359473	0.0385191	0.0358196	0.0348262	0.0348615
	0.080578	0.0840819	0.0801687	0.0179334	0.0180656	0.017625	0.029356	0.034544	0.0354711	0.0319669	0.0341729	0.0333162
	0.0857034	0.0846024	0.084256	0.0177572	0.017625	0.0171844	0.029356	0.0327851	0.0301688	0.0332042	0.0337531	0.0329023
	0.0782721	0.076756	0.075748	0.017625	0.0173166	0.0171844	0.0258826	0.0273558	0.0255714	0.0304449	0.0303571	0.0296259
		Stem biomass t/ha			Branch biomass t/ha			Leaf biomass t/ha			BGB t/ha
	R1	R2	R3	R1	R2	R3	R1	R2	R3	R1	R2	R3
	0.408485	0.447093	0.419981	0.049815	0.05166	0.051045	0.0860107	0.0803529	0.092456	0.136078	0.144776	0.140871
	0.428293	0.449718	0.439039	0.051414	0.05166	0.052275	0.0928561	0.0916432	0.0944054	0.143141	0.148255	0.14643
	0.449063	0.442325	0.433935	0.0525825	0.052275	0.053505	0.096031	0.0989965	0.0972947	0.149419	0.148399	0.146184
	0.379905	0.394485	0.377674	0.0488925	0.0501225	0.049815	0.0830326	0.081407	0.085344	0.127957	0.131504	0.128208
Table-2
					2017
		Total AGB t/ha			BGB t/ha			total biomass of gamhar		carbon stock			mean		carbon sequ/CER		mean
	R1	R2	R3	R1	R2	R3	R1	R2	R3	R1	R2	R3		R1	R2	R3
	0.143278	0.139305	0.139446	0.0358196	0.0348262	0.0348615	0.179098	0.174131	0.174308	0.0895489	0.0870654	0.0871538	0.0879227	0.328376	0.319269	0.319593	0.322413
	0.127868	0.136692	0.133265	0.0319669	0.0341729	0.0333162	0.159834	0.170864	0.166581	0.0799172	0.0854322	0.0832905	0.08288	0.293056	0.31328	0.305426	0.303921
	0.132817	0.135012	0.131609	0.0332042	0.0337531	0.0329023	0.166021	0.168766	0.164512	0.0830104	0.0843828	0.0822558	0.0832163	0.304399	0.309432	0.301632	0.305154
	0.12178	0.121428	0.118504	0.0304449	0.0303571	0.0296259	0.152225	0.151786	0.14813	0.0761123	0.0758928	0.0740649	0.0753567	0.279104	0.278299	0.271596	0.276333
					2018
		Total AGB t/ha			BGB t/ha			total biomass		carbon stock			mean		carbon sequ/CER		mean
	R1	R2	R3	R1	R2	R3	R1	R2	R3	R1	R2	R3		R1	R2	R3
	0.544311	0.579106	0.563482	0.136078	0.144776	0.140871	0.680389	0.723882	0.704353	0.340194	0.361941	0.352176	0.351437	1.24749	1.32724	1.29143	1.28872
	0.572563	0.593021	0.585719	0.143141	0.148255	0.14643	0.715703	0.741277	0.732149	0.357852	0.370638	0.366075	0.364855	1.31224	1.35913	1.3424	1.33792
	0.597676	0.593596	0.584735	0.149419	0.148399	0.146184	0.747095	0.741996	0.730918	0.373548	0.370998	0.365459	0.370001	1.3698	1.36045	1.34014	1.3568
	0.51183	0.526015	0.512833	0.127957	0.131504	0.128208	0.639787	0.657519	0.641041	0.319894	0.328759	0.320521	0.323058	1.17305	1.20556	1.17535	1.18465
Table-3
		carbon sequ/CER		mean		price		mean		price $
	R1	R2	R3		R1	R2	R3
	0.328376	0.319269	0.319593	0.322413	492.564	478.903	479.389	483.619	0.328376	0.319269	0.319593	0.322413
	0.293056	0.31328	0.305426	0.303921	439.585	469.92	458.139	455.881	0.293056	0.31328	0.305426	0.303921
	0.304399	0.309432	0.301632	0.305154	456.599	464.147	452.448	457.731	0.304399	0.309432	0.301632	0.305154
	0.279104	0.278299	0.271596	0.276333	418.656	417.448	407.394	414.499	0.279104	0.278299	0.271596	0.276333
		carbon sequ/CER		mean		price		mean		price $
	R1	R2	R3		R1	R2	R3
	1.24749	1.32724	1.29143	1.28872	1871.24	1990.86	1937.15	1933.08	1.24749	1.32724	1.29143	1.28872
	1.31224	1.35913	1.3424	1.33792	1968.36	2038.7	2013.59	2006.88	1.31224	1.35913	1.3424	1.33792
	1.3698	1.36045	1.34014	1.3568	2054.7	2040.67	2010.21	2035.19	1.3698	1.36045	1.34014	1.3568
	1.17305	1.20556	1.17535	1.18465	1759.58	1808.34	1763.02	1776.98	1.17305	1.20556	1.17535	1.18465
Table-4							2017
			BG		mean		AG		mean		Total AG+BG		mean		CS		mean
		R1	R2	R3		R1	R2	R3		R1	R2	R3		R1	R2	R3
	GA+ Arhar	0.792	0.732	0.627	0.717	6.798	6.624	6.3965	6.60617	7.59	7.356	7.0235	7.32317	3.4155	3.3102	3.16057	3.29542
	GA+ Cowpea-mustard	1.08765	1.61749	1.52946	1.41153	7.8511	10.3594	9.72075	9.31042	8.93875	11.9769	11.2502	10.7219	4.02244	5.3896	5.06259	4.82488
	GA+ Greengram-mustard	1.6022	1.1533	1.551	1.4355	9.11965	8.69881	10.7655	9.52799	10.7218	9.85211	12.3165	10.9635	4.82483	4.43345	5.54243	4.93357
	Sole GA
	Sole Arhar	0.816	0.888	0.792	0.832	6.87	7.3656	7.7506	7.32873	7.686	8.2536	8.5426	8.16073	3.4587	3.71412	3.84417	3.67233
	Sole Cowpea-mustard	1.815	1.8309	1.4676	1.7045	11.0678	10.9637	10.0893	10.7069	12.8828	12.7946	11.5569	12.4115	5.79727	5.75758	5.2006	5.58515
	Sole Greengram-mustard	1.0836	1.1816	1.269	1.17807	12.0976	10.6288	12.7159	11.8141	13.1812	11.8104	13.9849	12.9922	5.93154	5.31468	6.29321	5.84648
							2018
			BG		mean		AG		mean		Total AG+BG		mean		CS		mean
		R1	R2	R3		R1	R2	R3		R1	R2	R3		R1	R2	R3
	GA+ Arhar	0.792	0.732	0.96	0.828	6.798	7.824	6.978	7.2	7.59	8.556	7.938	8.028	3.4155	3.8502	3.5721	3.6126
	GA+ Cowpea-mustard	1.2496	1.73789	2.0731	1.68686	9.58516	12.8002	11.9992	11.4615	10.8348	14.5381	14.0723	13.1484	4.87564	6.54216	6.33253	5.91678
	GA+ Greengram-mustard	1.71	1.6595	1.172	1.51383	11.3565	11.3847	12.0435	11.5949	13.0665	13.0442	13.2155	13.1087	5.87992	5.86989	5.94698	5.89893
	Sole GA
	Sole Arhar	1.08	0.888	0.864	0.944	8.07	7.3656	8.4552	7.9636	9.15	8.2536	9.3192	8.9076	4.1175	3.71412	4.19364	4.00842
	Sole Cowpea-mustard	2.0064	1.7962	2.0271	1.94323	12.6412	12.558	12.905	12.7014	14.6476	14.3542	14.9321	14.6446	6.59141	6.45939	6.71945	6.59008
	Sole Greengram-mustard	1.75205	2.1315	1.8516	1.91172	13.3448	14.5096	14.2546	14.0363	15.0968	16.6411	16.1062	15.948	6.79357	7.48849	7.24779	7.17662
Table-5
			CS/CER		mean		price		mean		price $
		R1	R2	R3		R1	R2	R3
		12.5246	12.1385	11.5898	12.0843	18787	18207.8	17384.7	18126.5	12.5246	12.1385	11.5898	12.0843
		14.7503	19.7637	18.5645	17.6928	22125.4	29645.5	27846.8	26539.2	14.7503	19.7637	18.5645	17.6928
		17.6927	16.2575	20.3241	18.0914	26539	24386.2	30486.1	27137.1	17.6927	16.2575	20.3241	18.0914
		12.6831	13.6197	14.0966	13.4664	19024.6	20429.5	21144.9	20199.7	12.6831	13.6197	14.0966	13.4664
		21.2586	21.113	19.0706	20.4808	31887.9	31669.6	28605.9	30721.1	21.2586	21.113	19.0706	20.4808
		21.751	19.4889	23.0772	21.439	32626.4	29233.4	34615.8	32158.5	21.751	19.4889	23.0772	21.439
			CS/CER		mean		price		mean		price $
		R1	R2	R3		R1	R2	R3
		12.5246	14.1187	13.0989	13.2474	18787	21178	19648.3	19871.1	12.5246	14.1187	13.0989	13.2474
		17.879	23.9901	23.2214	21.6968	26818.5	35985.1	34832.1	32545.2	17.879	23.9901	23.2214	21.6968
		21.5617	21.5249	21.8076	21.6314	32342.5	32287.3	32711.3	32447.1	21.5617	21.5249	21.8076	21.6314
		15.0989	13.6197	15.3781	14.6989	22648.3	20429.5	23067.1	22048.3	15.0989	13.6197	15.3781	14.6989
		24.1707	23.6866	24.6402	24.1658	36256.1	35529.9	36960.3	36248.7	24.1707	23.6866	24.6402	24.1658
		24.912	27.4603	26.5776	26.3167	37368	41190.5	39866.5	39475	24.912	27.4603	26.5776	26.3167
